# Supplementary material for: Ancient genes establish stress-induced mutation as a hallmark of cancer
Source: PLoS One. 2017 Apr 25;12(4):e0176258. doi: 10.1371/journal.pone.0176258 (PMC5404761; doi:10.1371/journal.pone.0176258)
Supplement: S1 Table — (XLSX) [file pone.0176258.s008.xlsx]

## Sheet: Sheet1
Period	4000-3000	3000-2500	2500-2000	2000-1500	1500-1250	1250-1000	1000-938	900-938	900-500	500-250	250-Present
Major Events	Prokaryotes appear Archea splits from bacteria	Photosynthesis evolves in cyanobacteria Great Oxygenation event Obligate anerobe extinction		Eukaryotes appear	Meiosis and sexual reproduction	Simple multi-cellular life Early dinoflagellates	First Algae		Complex multi-cellular life First Protezoa First Fungi Animals appear	Diversification in the oceans First vertebrates with true bones Plants move to land Terapods appear Amniotes appear Reptiles appear Permian-Triassic Extinction	Mesozoic Marine Revolution Dinosaurs appear Viruses that infect Eukaryotes appear Mammals appear Cretaceous-Paleogene extinction Birds appear
Functions	Mitochondrial parts	Mitochondrial parts	ATP-binding for serine/theronine kinases	Ubiquitin	mRNA splicing	Rho-GAP	Transcriptional regulation	Glycosylation	Zn finger C2H2 and ion binding	G-protein coupled receptors and olfactory receptors	Signaling
	Nucleotide Binding	iron and the incorporation of molecular oxygen	microtubules, kineasin and dynein	Mitochondrial transport	Nuclear processing	MAGE	Homeobox genes	Cadherin	Connexins and gap-junctions	N-linked glycolsylation with di-sulfide bonds in transmembrane proteins	Defensins
	Co-factor metabolic processes	C1Q, collagen and TNF-like	WD repeats	Protein de-ubiquitination	Histone modification and chromatin regulation	Ras-GEF	Positive regulation of transcription	Keratin and cytoskeleton	Claudins and tight-junctions	Secreted cytokines	Olfactory G-protein coupled receptors
	ATPase activity	fatty acid beta-oxidation	Mitosis	mRNA splicing	SCP and Allergen V5/Tpx-1 related	Regulation of small GTPase activity, pleckstrin and apoptosis	Neuronal differentiation	Transmembrane proteins	Golgi, sialytransferase, and glycosyltransferase	SPRY, BBOX, and RING Zn finger	Keratine
	Magnesium	endoplasmic reticulum	Interphase	Phospholipid metabolism	Ras and Rab GTP binding	Cytoskeleton	Anterior/posterior pattern formation	Synaptic transmission	Thrombospondin (TSP1)	Wound healing response	Metallothionein including metal (Cd, Cu and other divalents) and acetylation of amino-end of peptides
	Vitamin B6 binding	NAD and FAD	RAS GTP-binding	RNA binding	Ubiquitin mediated proteolysis	SH3	Chordate embryonic development	Serine protease	Post-translational modification binding	JAK-STAT and fibronectin	Cytokine signaling
	ncRNA and tRNA metabolism	Peroxisomes	ATP and phosphotransferase activity	Myosin, calmodulin, actin	Annexin, calcium-phospholipid binding, phospholipase inhibitor	PKC activity	HLH transcription factors	Chloride channels and nicotinic acetycholine	Histone 2A and histone 2B; citrullination	Positive regulation of leukocyte and lymphocyte activation	Uterglobin
	Valine, leucine and isoleucine biosynthesis	Lysosomes	Vessicle mediated transport and the Golgi	Rab GTPase activity	Basal transcription	Forked-Head transcription factor	SH3 domains	SCAN	C-X-C binding with cytosolic calcium homeostasis and chemotaxis	Purinergic GPCR	Keratinocyte differentiation
	Flavoproteins	Microsomes	ER-Golgi transport	Tyrosine phosphorylation and MAP kinase activity	Septin and cytoskeleton	Adheren junctions	WNT signaling	Sushi domains	Fibrinogen	CLECT, lectin, and anti-freeze proteins	CD59 antigen
	Glycolysis and glyconeogensis	Helicases	Actin	Inositol-polyphosphate signaling	DNA damage and repair	Centromeres and CENP binding	FERM domain; ezrin/radaxin/moesin ERM	Homeobox genes	Ankyrin	Immunoglobulins	Lipcalin and calcyin
	TCA cycle	Sugar metabolism	Cillium	Phospholipase C	Protein localization and transport	COMM domain	Leucine zipper transcription factors	SH2 domains	LINK and hyaluronic acid	SCY and chemokine activity	Pancreatic ribonuclease activity
	Macromolecule biosythesis	Metalloproteases	Tubulin	Coronin	mRNA transport from nucleus	Potassium channels	PDZ domain	G-protein coupled receptors	von Willdebrand factor	Keratin and intermediate filaments	Brain expressed X-linked protein
	Iron-sulfur and carbon-sulfur bonds	Iron and CypP450 enzymes	Tyrosine phosphatase activity	PIP signaling	GNP binding	FCH domain	cell motion	FGF and MAPK signaling	Serine protease inhibitor activity	MHC I class activity	Spermatogenesis
	ATPase ion exchange activity	ABC transporters	ARF/SAR superfamily	Voltage-gated chloride channels	Zinc binding	Phospho-lipid binding	cell adhesion	serotonin signaling	Inflammation and wound healing response	TNFR	MHC class 1 alpha-1 and alpha-2 like
	Ribosomes and translation	Nucleotide metabolism	Ribosome biogenesis	Voltage-gated sodium channels	G-patch	RICIN domain	SAM motif	CUB domain	Lysozyme activity; glycoside hydrolase family 22	Taste receptors
	Peroxisomes	Peroxidase and response to oxygen stress	AGC-kinase	Cation transport	Glycosylation of amino acids	Calponin, spectrin and alpha-actinin in actin filaments	Plexin/semaphorin/integrin	Olfactomedin	Ion homeostasis	Toll, Rig-, and Interferon alpha and beta signaling;autophagy regulation
	Lysosomes	Mg and Zn transport	PP2A complex	SNRP complex	Splice-site selection	LIM domain	WNT in the basal dermis	Transglutaminase	Leucine-rich repeats	Negative regulation of leukocyte and lymphocyte activity
	Microsomes	K+ channels - Kir	Nuclear lumen	Golgi	Nonsense-mediated RNA decay	EVH1/WH1	Tetraspanin	cAMP signaling	Acute inflammatory response	ITIM motif 1-4
	Symporters for ion exchange	FKBP-type isomerases	Clathrin-coated vessibles	Nuclear lumen	Voltage-gated potassium channels	RFX	Ear and skeletal morphogenesis	Limb morphogenesis	Carbohydrate sulfotransferase activity	Beta and gamma crystalins
	Purine and pyrimidine biosythesis	Post-translational mods: methylation and alkylation	Regulation of RAS	Cullin	Histone acetylation, lysine acetylation	BAR domain	Negative regulation of gene expression	Organ development	Cell adhesion	T-cell differentiation
	DNA helicase activity	Amine binding	RIG1-like signaling, NOD signaling, and MAPK	DUSP	Endoplasmic reticulum	EGF	KELCH and BTB domains	Collagen and post-translational modification	NACHT, pyrin and DEATH-like	Positive regulation of JAK-STAT and regulation of NF-kB signaling
	DNA replication	Response to hormones	PI3K and 14-3-3	Cytosolic ribosome and translation initiation	Oxysterol binding and lipid transport	Carbohydrate binding	Integrin	Toll and NF-kB signaling	inter alpha trypsin inhibitor	Cystatin and proteinase inhibition
	ATP/GTP binding	Regulation of hormone levels	PP2C signaling	GAF and cGMP	Jumonji, PHD Zn fingers and dioxygenase	GATA-type Zn finger	Synapse	Immunoglobulin	NF-kB/Rel regulation of dorsal and NFAT	IL-1
	ATP binding cassette	Carboxylic acid, lipid, and fatty acid biosynthesis	Cyclins	TMS membrane protein	PARP and NAD+-ADP ribosyltransferase activity		Tbox	bHLH motif	C-lectin	S100 calcium binding
	Glutamine metabolism	Carboxypeptidase activity	Rho	Molecular chaperones	Chromosome part		Nuclear hormone receptor	Steriod hormone receptor	Matrin type Zn Finger	PDGF
	ncRNA and rRNA processing	Serine esterase	Ubiquitin	ATP binding and serine/threonine kinases	Speract/scavenger recepter related		Mesoderm development	Retinol binding	U1 type Zn Finger
	General DNA damage repair	Peptidase M16	Chromosome parts	Oocytes and meiosis	Bicarbonate transport and anion antiporter		Forked-head transcription factors	ADAM and metalloproteases	MYM type Zn Finger
	Peptidase M1	Tyrosine and pheylalanine metabolism	Chromatin regulation	DAG signaling	Nuclear pore		Eye development	Response to nicotine
	Aldo/keto reductase	Leukotriene and icosanoid metabolism	Sister chromatid segregation	WD repeats	Mannosidase activity		Forebrain development	Skeletal system
	Acyl-CoA metabolism		Hsp40 proteins, DNAj	EF-hand domain	Cell cycle		Lamin G and EGF	Compliment activity
	Oxidoreduction, nicotinamide, NAD and NADP metabolism		DHHC Zn Finger	DENN domain	CTHL and Ran binding protein		neurogenesis	C2H2 type Zn Finger
	Serine metabolism		SEC23/SEC24 and Golgi	UBP Zn finger	Chloride transport		SH2 domains
	Enoyl-CoA hydratase/isomerase		Vacuolar membrane	DHHC Zn Finger	E2F family of transcription factors		EGF
	Aldehydedeydrogenase		C3H1 Zn finger		WD repeate domains		ETS
	Sulfur amino acid biosynth, methionine metabolism		Mn transport and metabolism		RING Zn finger		ephrin
	Sodium/hydrogen exchanger				C3H1 Zn finger		Frizzled
	Biotin metabolism						Endocrine system
	Porphyrin and heme biosynthesis						TGF-beta
	MDM						HMG1/2
	Elongation factors						Regulation of GPCR activity
	Sulphate transport						Bone development
	Glycerol-3-phosphate metabolism						Tube development
	Metalloproteases						GPCR-secretin like
	Peptidase S9						SMAD
	Steroid and cholesterol biosynthesis						RAS
	Acetyl-CoA transferase activity						Palmitate
	Folate metabolism						blood vessel development
	Glycine metabolism						guanylate kinase activity
	Protein dimerization						MBT
							muscle differentiation
							mammary gland morphogenesis
							synaptotagmin
							urogenital development
							carbohydrate dehydrogenase
							sexual differentiation and ovulation
							fibronection and Ig
							tyrosine protein kinase
