# Supplementary material for: Ancient genes establish stress-induced mutation as a hallmark of cancer
Source: PLoS One. 2017 Apr 25;12(4):e0176258. doi: 10.1371/journal.pone.0176258 (PMC5404761; doi:10.1371/journal.pone.0176258)
Supplement: S2 Table — The network plot for the enrichment is shown in Fig 4. Each node in the network represents a group of functionally related genes as returned in DAVID (gene ontogeny, orthology, functional annotations, pathways, etc.). An additional level of clustering is represented by node colors defined in this table, revealing general functional associations of gene groups. Enrichment scores for each of these categories are shown. (XLSX) [file pone.0176258.s009.xlsx]

## Sheet: Sheet1
Category	Term	Label	# Genes	p-value
DNA Repair (Enrichment Score: 4.2388)
GOTERM_BP_FAT	GO: DNA REPAIR	1	23	2.7942e-12
SP_PIR_KEYWORDS	SP: DNA REPAIR	2	20	5.0094e-12
SP_PIR_KEYWORDS	SP: DNA DAMAGE	3	20	1.3172e-11
GOTERM_BP_FAT	GO: RESPONSE TO DNA DAMAGE STIMULUS	4	24	3.1885e-10
GOTERM_BP_FAT	GO: DNA METABOLIC PROCESS	6	25	4.9048e-09
GOTERM_BP_FAT	GO: CELLULAR RESPONSE TO STRESS	7	25	7.8745e-09
GOTERM_BP_FAT	GO: DNA RECOMBINATION	10	14	2.7788e-07
GOTERM_BP_FAT	GO: RESPONSE TO RADIATION	11	16	2.2685e-06
GOTERM_MF_FAT	GO: DAMAGED DNA BINDING	12	9	3.4848e-06
GOTERM_BP_FAT	GO: RESPONSE TO ABIOTIC STIMULUS	15	17	9.8216e-06
SP_PIR_KEYWORDS	SP: XERODERMA PIGMENTOSUM	19	7	2.956e-05
GOTERM_BP_FAT	GO: NUCLEOTIDE-EXCISION REPAIR, DNA DAMAGE REMOVAL	21	7	4.4278e-05
GOTERM_BP_FAT	GO: RESPONSE TO UV	23	11	6.1212e-05
KEGG_PATHWAY	KEGG: NUCLEOTIDE EXCISION REPAIR	24	7	7.6169e-05
GOTERM_BP_FAT	GO: NUCLEOTIDE-EXCISION REPAIR	25	8	7.8476e-05
GOTERM_BP_FAT	GO: RESPONSE TO LIGHT STIMULUS	28	12	0.00012763
GOTERM_BP_FAT	GO: DNA CATABOLIC PROCESS	34	8	0.00019135
Lumen (Enrichment Score: 3.3272)
GOTERM_CC_FAT	GO: INTRACELLULAR ORGANELLE LUMEN	40	30	0.00026945
GOTERM_CC_FAT	GO: ORGANELLE LUMEN	42	30	0.00032409
GOTERM_CC_FAT	GO: MEMBRANE-ENCLOSED LUMEN	43	30	0.00032409
GOTERM_CC_FAT	GO: NUCLEAR LUMEN	46	29	0.0004867
GOTERM_CC_FAT	GO: NUCLEOPLASM	66	23	0.0016787
DNA Recombination (Enrichment Score: 3.2579)
GOTERM_BP_FAT	GO: DNA RECOMBINATION	10	14	2.7788e-07
GOTERM_BP_FAT	GO: DOUBLE-STRAND BREAK REPAIR	13	9	4.2982e-06
GOTERM_BP_FAT	GO: DNA DAMAGE RESPONSE, SIGNAL TRANSDUCTION	20	11	3.2686e-05
Cell Cycle (Enrichment Score: 2.6649)
GOTERM_BP_FAT	GO: M PHASE	31	10	0.00014404
GOTERM_BP_FAT	GO: M PHASE OF MEIOTIC CELL CYCLE	35	8	0.00019135
GOTERM_BP_FAT	GO: MEIOSIS	36	8	0.00019135
SP_PIR_KEYWORDS	SP: CELL CYCLE	39	14	0.00026696
GOTERM_BP_FAT	GO: MEIOTIC CELL CYCLE	44	8	0.00040722
GOTERM_BP_FAT	GO: CELL CYCLE	45	20	0.00042606
Helicase (Enrichment Score: 2.0030)
UP_SEQ_FEATURE	UP: DOMAIN:HELICASE ATP-BINDING	27	8	0.00012229
SP_PIR_KEYWORDS	SP: HELICASE	26	8	0.00012229
SP_PIR_KEYWORDS	SP: HYDROLASE	29	14	0.0001336
GOTERM_MF_FAT	GO: HELICASE ACTIVITY	32	8	0.00016154
GOTERM_MF_FAT	GO: DNA HELICASE ACTIVITY	37	6	0.00025189
GOTERM_MF_FAT	GO: ATPASE ACTIVITY	47	9	0.00049624
SMART	SMART: DEXDC	48	7	0.00056615
SMART	SMART: HELICC	49	7	0.00056615
GOTERM_MF_FAT	GO: DNA-DEPENDENT ATPASE ACTIVITY	55	6	0.0007864
GOTERM_MF_FAT	GO: ATP-DEPENDENT DNA HELICASE ACTIVITY	62	5	0.001595
Mismatch Repair (Enrichment Score: 1.5166)
GOTERM_MF_FAT	GO: SINGLE-STRANDED DNA BINDING	14	10	5.4176e-06
GOTERM_MF_FAT	GO: STRUCTURE-SPECIFIC DNA BINDING	18	15	2.5993e-05
GOTERM_BP_FAT	GO: MISMATCH REPAIR	57	6	0.00088476
SP_PIR_KEYWORDS	SP: HEREDITARY NONPOLYPOSIS COLORECTAL CANCER	59	5	0.0013423
GOTERM_MF_FAT	GO: MISMATCH REPAIR COMPLEX BINDING	63	5	0.001595
GOTERM_MF_FAT	GO: MISMATCHED DNA BINDING	64	5	0.001595
GOTERM_CC_FAT	GO: MISMATCH REPAIR COMPLEX	70	5	0.0018971
GOTERM_MF_FAT	GO: DOUBLE-STRANDED DNA BINDING	71	10	0.0019391
Nuclease (Enrichment Score: 2.3126)
GOTERM_MF_FAT	GO: NUCLEASE ACTIVITY	38	6	0.00025189
GOTERM_MF_FAT	GO: ENDONUCLEASE ACTIVITY	65	5	0.001595
Chromosome Organization (Enrichment Score: 0.6425)
GOTERM_BP_FAT	GO: CHROMOSOME ORGANIZATION	9	21	2.5113e-07
GOTERM_BP_FAT	GO: CHROMATIN MODIFICATION	30	13	0.00013399
SP_PIR_KEYWORDS	SP: CHROMATIN REGULATOR	50	11	0.0006003
GOTERM_BP_FAT	GO: CHROMATIN ORGANIZATION	58	13	0.0011796
Catabolisis (Enrichment Score: 1.2374)
GOTERM_BP_FAT	GO:0044265-cellular macromolecule catabolic process	17	16	2.362e-05
GOTERM_BP_FAT	GO:0009057-macromolecule catabolic process	22	16	5.2045e-05
Non clustered
SP_PIR_KEYWORDS	SP: DISEASE MUTATION	5	40	1.0413e-09
SP_PIR_KEYWORDS	SP: TUMOR SUPPRESSOR	8	19	1.4679e-08
SP_PIR_KEYWORDS	SP: NUCLEUS	16	51	1.69e-05
GOTERM_BP_FAT	GO: CELL CYCLE CHECKPOINT	33	11	0.00018384
UP_SEQ_FEATURE	UP: SEQUENCE VARIANT	41	56	0.00032235
GOTERM_MF_FAT	GO: DNA SECONDARY STRUCTURE BINDING	56	6	0.0007864
