# Supplementary material for: Ancient genes establish stress-induced mutation as a hallmark of cancer
Source: PLoS One. 2017 Apr 25;12(4):e0176258. doi: 10.1371/journal.pone.0176258 (PMC5404761; doi:10.1371/journal.pone.0176258)
Supplement: S3 Table — Human orthologs of E. coli genes identified by Al Mamun, et al. [43]. (XLSX) [file pone.0176258.s010.xlsx]

## Sheet: Sheet1
Classification	Gene	Gene-product description	Human ortholog (ecoliwiki.net)	Human ortholog (Pantaxa Compara, R22)	ENSEMBL ID	E. Coli Ensembl gene symbol (Pantaxa Compara, R22)	E. Coli Ensembl ID	Additional Human Paralogs
Regulators	arcA	Dual transcriptional regulator for anoxic redox control and a response regulator of ArcBA two component regulatory system	none	NA	NA	arcA	b4401
Regulators	argR	DNA-binding transcriptional dual regulator	none	NA	NA	argR	b3237
Regulators	barA	Sensor kinase of BarA-UvrY two component regulatory system	none	NA	NA	barA	b2786
Regulators	crp	Transcriptional dual regulator	none	NA	NA	crp	b3357
Regulators	cyaA	Adenylate cyclase synthesizes c-AMP; c-AMPCRP complex is a DNA binding transcriptional dual regulator	none	NA	NA	cyaA	b3806
Regulators	fruR	Dual transcriptional regulator involved in carbon metabolism	none	NA	NA	fruR	NA
Regulators	glnK	Nitrogen assimilation regulatory protein	none	NA	NA	glnK	b0450
Regulators	hdfR	Dual transcriptional regulator	none	NA	NA	hdfR	b4480
Regulators	ihfA	Integration host factor, α subunit; DNA-binding transcriptional dual regulator	none	NA	NA	ihfA	b1712
Regulators	lexA	Transcriptional repressor of the SOS DNA-damage response genes	none	NA	NA	lexA	b4043
Regulators	lrp	DNA-binding transcriptional dual regulator	none	NA	NA	lrp	b0889
Regulators	malI	Transcriptional repressor	none	NA	NA	malI	b1620
Regulators	metJ	DNA binding transcriptional repressor	none	NA	NA	metJ	b3938
Regulators	nagC	Transcriptional dual regulator; regulates phosphotransferase system	GNE	GNE	ENSG00000159921	nagC	b0676
Regulators	nusA	Transcription/antitermination factor, essential gene	none	NA	NA	nusA	b3169
Regulators	phoU	Negative regulator of PhoR/PhoB two-component regulatory system	none	NA	NA	phoU	b3724
Regulators	ppk	Polyphosphate kinase, involved in stress responses in some bacteria	none	NA	NA	ppk	b2501
Regulators	rpoE	Encodes σE transcription factor; transcriptional activator of the membrane protein stress response, dual transcriptional regulator	none	NA	NA	rpoE	b2573
Regulators	rpoS	Stationary-phase sigma factor σS, transcriptional activator of the general/starvation-stress response	none	NA	NA	rpoS	b2741
Regulators	treR	DNA-binding transcriptional repressor	none	NA	NA	treR	b4241
Regulators	uvrY	Cognate response regulator of BarA-UvrY twocomponent regulatory system	none	NA	NA	uvrY	b1914
Chaperones and proteases	cspC	Binds RNA and ssDNA	YBX3, YBX1, YBX2	LIN28B, YBX1, YBX3, YBX2, LIN28A	ENSG00000187772,ENSG00000065978,ENSG00000060138,ENSG00000006047,ENSG00000131914	cspC	b1823
Chaperones and proteases	groES	Molecular chaperone	HSPE1, HSPE1P11	NA	ENSG00000115541, ENSG00000187762	groES	NA
Chaperones and proteases	hfq	Binds RNA; involved in post-transcriptional regulation	none	NA	NA	hfq	b4172
Chaperones and proteases	ldcA	LD carboxypeptidase A; recycling of peptidoglycan A	none	NA	NA	ldcA	b1192
Chaperones and proteases	lon	DNA binding ATP-dependent protease	LONP2	LONP1	ENSG00000196365	lon	b0439
Chaperones and proteases	pepP	Proline aminopeptidase II	XPNPEP3	NA	ENSG00000196236	pepP	b2908
Chaperones and proteases	prc	Carboxy-terminal protease for penicillin-binding protein	none	NA	NA	prc	b1830
DNA replication and repair related	dinB	DNA polymerase IV	POLK, other TLS polymerases	POLH, POLK, REV1, POLI	ENSG00000170734,ENSG00000122008,ENSG00000135945,ENSG00000101751	dinB	b0231
DNA replication and repair related	ligA	DNA ligase	none	NA	NA	ligA	b2411
DNA replication and repair related	polB	DNA polymerase II	POLA1	POLD1, REV3L	ENSG00000062822, ENSG00000009413, ENSG00000101868	polB	b0060
DNA replication and repair related	recA	Recombination and SOS-response activation	DMC1, RAD51	NA	ENSG00000100206, ENSG00000051180	recA	b2699	RAD51D, RAD51C, RAC51B
DNA replication and repair related	recB	Exonuclease V- RecBCD complex, DNA doublestrand end (DSE)-repair recombination and SOS response activation by DSEs	none	NA	NA	recB	b2820
DNA replication and repair related	recC	Exonuclease V- RecBCD complex, DSE-repair recombination and SOS response activation by DSEs	none	NA	NA	recC	b2822
DNA replication and repair related	recF	ssDNA and dsDNA binding recombinational repair protein	none	NA	NA	recF	b3700
DNA replication and repair related	ruvA	Branch migration of Holliday junctions	none	NA	NA	ruvA	b1861
DNA replication and repair related	ruvB	Branch migration of Holliday junctions	SPATA5, VCP, NVL, SPATA5L	NA	ENSG00000145375, ENSG00000165280, ENSG00000143748, ENSG00000171763	ruvB	b1860
DNA replication and repair related	ruvC	Holiday junction endonuclease	none	NA	NA	ruvC	b1863
DNA replication and repair related	sulA	Cell division inhibition during SOS response	none	NA	NA	sulA	b0958
DNA replication and repair related	umuC D	DNA polymerase V	none	NA	NA	umuC D	NA
Electron transfer	cyoA	Cytochrome boʹ′ terminal oxidase subunit I	MT-CO2	NA	ENSG00000198712	cyoA	b0432
Electron transfer	cyoD	Cytochrome boʹ′ terminal oxidase subunit IV	none	NA	NA	cyoD	b0429
Electron transfer	fre	NAD(P)H:flavin oxidoreductase	none	NA	NA	fre	b3844
Electron transfer	hemL	glutamate-1-semialdehyde aminotransferase; biosynthesis of hemes	none	NA	NA	hemL	b0154
Electron transfer	hscB	Co-chaperone of HscA ATPase; involved in biogenesis of Fe-S cluster	HSCB	HSCB	ENSG00000100209	hscB	b2527
Electron transfer	mdh	Malate dehydrogenase; transfer of NADH to NADH:ubiquinone oxidoreductase	MDH2	MDH2	ENSG00000146701	mdh	b3236
Electron transfer	nuoC	NADH ubiquinone oxidoreductase subunit C; belongs to connecting fragment	NDUFS2	NA	ENSG00000158864	nuoC	b2286
Electron transfer	nuoG	NADH ubiquinone oxidoreductase subunit G; belongs to water-soluble dehydogenase fragment	NDUFS1	NDUFS1	ENSG00000023228	nuoG	b2283
Electron transfer	nuoH	NADH ubiquinone oxidoreductase subunit H; belongs to membrane fragment	MT-ND1	MT-ND1	ENSG00000198888	nuoH	b2282
Electron transfer	nuoJ	NADH ubiquinone oxidoreductase subunit J; belongs to membrane fragment	none	NA	NA	nuoJ	b2280
Electron transfer	nuoK	NADH ubiquinone oxidoreductase subunit K; belongs to membrane fragment	none	NA	NA	nuoK	b2279
Electron transfer	nuoL	NADH ubiquinone oxidoreductase subunit L; belongs to membrane fragment	MT-ND5	MT-ND5	ENSG00000198786	nuoL	b2278
Electron transfer	pgi	Phosphoglucose isomerase	GPI	GPI	ENSG00000105220	pgi	b4025
Electron transfer	sdhB	Subunit B of succinate ubiquinone oxidoreductase	SDHB	SDHB	ENSG00000117118	sdhB	b0724
Electron transfer	sdhD	Subunit D of succinate ubiquinone oxidoreductase	none	NA	NA	sdhD	b0722
Electron transfer	ubiA	4-Hydroxybenzoate octaprenyltransferase; ubiquinone biosynthesis	COQ2	COQ2	ENSG00000173085	ubiA	b4040
Electron transfer	ubiD	Decarboxylase; ubiquinone biosynthesis	none	NA	NA	ubiD	b3843
Electron transfer	ubiE	Methyltransferase; ubiquinone biosynthesis	none	COQ5	ENSG00000110871	ubiE	b3833
Electron transfer	ubiH	2-octaprenyl-6-methoxyphenol hydroxylase; ubiquinone biosynthesis	none	COQ6	ENSG00000119723	ubiH	b2907
Electron transfer	ubiX	Decarboxylase; ubiquinone biosynthesis	none	NA	NA	ubiX	b2311
Metabolism	apaH	Diadenosine tetraphosphatase	none	NA	NA	apaH	b0049
Metabolism	cysD	ATP sulfurylase	none	NA	NA	cysD	b2752
Metabolism	argD	Arginine biosynthesis	OAT	NA	ENSG00000065154	argD	b3359
Metabolism	lipB	Lipoyl-protein ligase; lipoate biosynthesis	LIPT2	LIPT2	ENSG00000175536	lipB	b0630
Metabolism	pgl	6-phosphogluconolactonase	none	NA	NA	pgl	b0767
Metabolism	rbsK	Ribokinase	RBKS	RBKS	ENSG00000171174	rbsK	b3752
Metabolism	speD	S-adenosylmethionine decarboxylase; polyamine biosynthesis	none	NA	NA	speD	b0120
Metabolism	speE	Spermidine synthase; polyamine biosynthesis	SRM	SRM	ENSG00000116649	speE	b0121
Cellular processes	acrA	Multidrug efflux system	none	NA	NA	acrA	b0463
Cellular processes	acrB	Multidrug-efflux system	none	NA	NA	acrB	b0462
Cellular processes	dsbA	Periplasmic disulfide-introducing catalyst	none	NA	NA	dsbA	b3860
Cellular processes	dsbC	Periplasmic protein disulfide isomerase	none	NA	NA	dsbC	b2893
Cellular processes	proL	Proline tRNA	none	NA	NA	proL	b2189
Cellular processes	pstB	ATP-binding component of the phosphate ABC transporter	none	NA	NA	pstB	b3725
Cellular processes	pstC	ATP-binding component of the phosphate ABC transporter	none	NA	NA	pstC	b3727
Cellular processes	rppH	RNA pyrophosphohydrolase	none	NA	NA	rppH	b2830
Cellular processes	srlA	Subunit of glucitol/sorbitol phosphotransferase system	none	NA	NA	srlA	b2702
Cellular processes	tatC	Subunit of the twin-arginine translocation complex	none	NA	NA	tatC	b3839
Cellular processes	trxB	Thioredoxin reductase	none	NA	NA	trxB	b0888
Cellular processes	znuA	Periplasmic zinc-binding component of the zinc transporter	none	NA	NA	znuA	b1857
Cellular processes	znuC	ATPase subunit of the zinc transporter	none	NA	NA	znuC	b1858
Unknown function	apaG	Unknown protein, gene mutation is polar on apaH	FBXO3	POLDIP2	ENSG00000004142	apaG	b0050
Unknown function	ybjT	Conserved protein with NAD(P)-binding Rossmann-fold domain	none	NA	NA	ybjT	b0869
Unknown function	yfjL	Predicted CP4-57 cryptic prophage protein	none	NA	NA	yfjL	b2628
Unknown function	ygfA	Putative 5-formyl-tetrahydrofolate cyclo-ligase; highly conserved from prokaryotes to human	MTHFS	NA	ENSG00000136371	ygfA	NA
Unknown function	yhhK	Predicted acetyl transferase predicted to be involved in pantothenate metabolism	none	NA	NA	yhhK	NA
Unknown function	yjcC	Predicted signal-transduction protein	none	NA	NA	yjcC	b4061
Unknown function	yjcC	Conserved protein	none	NA	NA	yjcC	b4061
Unknown function	yifE	Conserved protein	none	NA	NA	yifE	b3764
Unknown function	yigP	Conserved protein	none	NA	NA	yigP	NA
Unknown function	yqgE	Predicted protein	none	NA	NA	yqgE	b2948
Unknown function	yqiC	Conserved protein, Salmonella homologue a membrane protein	none	NA	NA	yqiC	b3042
Unknown function	ytjB	A membrane protein with a unique signal sequence	none	NA	NA	ytjB	b4387
