# Supplementary material for: Ancient genes establish stress-induced mutation as a hallmark of cancer
Source: PLoS One. 2017 Apr 25;12(4):e0176258. doi: 10.1371/journal.pone.0176258 (PMC5404761; doi:10.1371/journal.pone.0176258)
Supplement: S4 Table — (XLSX) [file pone.0176258.s011.xlsx]

## Sheet: ICGC.donor.list
icgc.donor.id	icgc.sample.id	project.code
DO10821	SA130868	EOPC-DE
DO10823	SA130872	EOPC-DE
DO10825	SA130876	EOPC-DE
DO10806	SA130901	EOPC-DE
DO10807	SA130903	EOPC-DE
DO10809	SA130905	EOPC-DE
DO10811	SA130907	EOPC-DE
DO10813	SA130909	EOPC-DE
DO10815	SA130911	EOPC-DE
DO10817	SA130913	EOPC-DE
DO10819	SA130915	EOPC-DE
DO27763	SA320818	MALY-DE
DO27765	SA320830	MALY-DE
DO27767	SA320836	MALY-DE
DO27769	SA320842	MALY-DE
DO27771	SA320848	MALY-DE
DO27773	SA320854	MALY-DE
DO27775	SA320860	MALY-DE
DO27777	SA320866	MALY-DE
DO27779	SA320872	MALY-DE
DO27781	SA320878	MALY-DE
DO27789	SA320902	MALY-DE
DO27795	SA320920	MALY-DE
DO27797	SA320926	MALY-DE
DO27799	SA320932	MALY-DE
DO27801	SA320938	MALY-DE
DO27803	SA320944	MALY-DE
DO27805	SA320950	MALY-DE
DO27807	SA320956	MALY-DE
DO27809	SA320962	MALY-DE
DO27811	SA320968	MALY-DE
DO27813	SA320974	MALY-DE
DO27815	SA320980	MALY-DE
DO27819	SA320992	MALY-DE
DO27821	SA320998	MALY-DE
DO27823	SA321004	MALY-DE
DO27825	SA321012	MALY-DE
DO32825	SA407790	PACA-AU
DO32829	SA407850	PACA-AU
DO32831	SA407890	PACA-AU
DO32833	SA407922	PACA-AU
DO32837	SA407982	PACA-AU
DO33960	SA408134	PACA-AU
DO33984	SA408187	PACA-AU
DO34088	SA408390	PACA-AU
DO34128	SA408470	PACA-AU
DO32878	SA408562	PACA-AU
DO33012	SA408614	PACA-AU
DO32893	SA408698	PACA-AU
DO32928	SA408778	PACA-AU
DO32912	SA408838	PACA-AU
DO34240	SA408858	PACA-AU
DO32916	SA408882	PACA-AU
DO33688	SA409106	PACA-AU
DO33792	SA409131	PACA-AU
DO33808	SA409178	PACA-AU
DO32960	SA409179	PACA-AU
DO32968	SA409235	PACA-AU
DO32972	SA409250	PACA-AU
DO33664	SA409278	PACA-AU
DO32980	SA409294	PACA-AU
DO32984	SA409327	PACA-AU
DO34120	SA409351	PACA-AU
DO33000	SA409438	PACA-AU
DO34072	SA409462	PACA-AU
DO33008	SA409487	PACA-AU
DO33016	SA409538	PACA-AU
DO33028	SA409614	PACA-AU
DO33032	SA409651	PACA-AU
DO32972	SA409666	PACA-AU
DO33032	SA409682	PACA-AU
DO33042	SA409694	PACA-AU
DO33043	SA409738	PACA-AU
DO33043	SA409743	PACA-AU
DO34312	SA409766	PACA-AU
DO33049	SA409767	PACA-AU
DO33049	SA409774	PACA-AU
DO33056	SA409802	PACA-AU
DO33056	SA409810	PACA-AU
DO32896	SA409870	PACA-AU
DO33077	SA409882	PACA-AU
DO32851	SA409886	PACA-AU
DO34368	SA409907	PACA-AU
DO33063	SA409922	PACA-AU
DO33091	SA409979	PACA-AU
DO32893	SA410042	PACA-AU
DO34432	SA410071	PACA-AU
DO33128	SA410119	PACA-AU
DO34448	SA410190	PACA-AU
DO33160	SA410202	PACA-AU
DO33152	SA410223	PACA-AU
DO32893	SA410287	PACA-AU
DO33184	SA410303	PACA-AU
DO33200	SA410374	PACA-AU
DO33208	SA410399	PACA-AU
DO33248	SA410526	PACA-AU
DO34264	SA410558	PACA-AU
DO33264	SA410574	PACA-AU
DO33288	SA410670	PACA-AU
DO33070	SA410759	PACA-AU
DO33312	SA410775	PACA-AU
DO34584	SA410803	PACA-AU
DO33336	SA410831	PACA-AU
DO33344	SA410847	PACA-AU
DO34600	SA410851	PACA-AU
DO34608	SA410875	PACA-AU
DO34288	SA410892	PACA-AU
DO33368	SA410900	PACA-AU
DO33376	SA410918	PACA-AU
DO34616	SA410925	PACA-AU
DO32904	SA410949	PACA-AU
DO32904	SA410965	PACA-AU
DO34376	SA410973	PACA-AU
DO33392	SA410978	PACA-AU
DO33472	SA410985	PACA-AU
DO33400	SA410997	PACA-AU
DO32900	SA411002	PACA-AU
DO32936	SA411017	PACA-AU
DO33408	SA411018	PACA-AU
DO33424	SA411061	PACA-AU
DO33432	SA411074	PACA-AU
DO33456	SA411133	PACA-AU
DO33472	SA411178	PACA-AU
DO33480	SA411205	PACA-AU
DO34656	SA411225	PACA-AU
DO33512	SA411297	PACA-AU
DO32851	SA411325	PACA-AU
DO34696	SA411389	PACA-AU
DO33544	SA411401	PACA-AU
DO32908	SA411414	PACA-AU
DO33552	SA411422	PACA-AU
DO32976	SA411429	PACA-AU
DO33560	SA411449	PACA-AU
DO34736	SA411549	PACA-AU
DO33600	SA411573	PACA-AU
DO33528	SA411674	PACA-AU
DO33256	SA411698	PACA-AU
DO34785	SA411713	PACA-AU
DO32875	SA411717	PACA-AU
DO34793	SA411737	PACA-AU
DO32904	SA411754	PACA-AU
DO34801	SA411761	PACA-AU
DO32912	SA411785	PACA-AU
DO34809	SA411786	PACA-AU
DO34817	SA411825	PACA-AU
DO33632	SA411834	PACA-AU
DO33037	SA411948	PACA-AU
DO34849	SA411995	PACA-AU
DO32835	SA412020	PACA-AU
DO33656	SA412036	PACA-AU
DO32980	SA412047	PACA-AU
DO34905	SA412067	PACA-AU
DO34921	SA412155	PACA-AU
DO32821	SA412171	PACA-AU
DO32817	SA412179	PACA-AU
DO32819	SA412187	PACA-AU
DO32912	SA412196	PACA-AU
DO32976	SA412207	PACA-AU
DO34945	SA412259	PACA-AU
DO34961	SA412291	PACA-AU
DO35587	SA413662	PBCA-DE
DO35588	SA413670	PBCA-DE
DO35589	SA413678	PBCA-DE
DO35605	SA413740	PBCA-DE
DO46325	SA505244	OV-AU
DO46416	SA505245	OV-AU
DO46326	SA505256	OV-AU
DO46420	SA505258	OV-AU
DO46327	SA505270	OV-AU
DO46424	SA505271	OV-AU
DO46328	SA505282	OV-AU
DO46428	SA505284	OV-AU
DO46329	SA505297	OV-AU
DO46432	SA505298	OV-AU
DO46329	SA505303	OV-AU
DO46436	SA505309	OV-AU
DO46330	SA505316	OV-AU
DO46438	SA505321	OV-AU
DO46331	SA505328	OV-AU
DO46443	SA505338	OV-AU
DO46332	SA505339	OV-AU
DO46333	SA505351	OV-AU
DO46448	SA505352	OV-AU
DO46334	SA505363	OV-AU
DO46453	SA505364	OV-AU
DO46458	SA505378	OV-AU
DO46336	SA505379	OV-AU
DO46463	SA505388	OV-AU
DO46338	SA505389	OV-AU
DO46468	SA505403	OV-AU
DO46340	SA505404	OV-AU
DO46473	SA505415	OV-AU
DO46342	SA505416	OV-AU
DO46342	SA505424	OV-AU
DO46478	SA505432	OV-AU
DO46344	SA505437	OV-AU
DO46344	SA505446	OV-AU
DO46478	SA505447	OV-AU
DO46483	SA505457	OV-AU
DO46346	SA505458	OV-AU
DO46483	SA505463	OV-AU
DO46348	SA505475	OV-AU
DO46488	SA505478	OV-AU
DO46493	SA505491	OV-AU
DO46350	SA505492	OV-AU
DO46493	SA505493	OV-AU
DO46493	SA505498	OV-AU
DO46352	SA505503	OV-AU
DO46354	SA505516	OV-AU
DO46493	SA505517	OV-AU
DO46498	SA505528	OV-AU
DO46356	SA505529	OV-AU
DO46498	SA505539	OV-AU
DO46358	SA505540	OV-AU
DO46503	SA505545	OV-AU
DO46360	SA505551	OV-AU
DO46508	SA505557	OV-AU
DO46362	SA505563	OV-AU
DO46513	SA505569	OV-AU
DO46364	SA505577	OV-AU
DO46518	SA505583	OV-AU
DO46366	SA505591	OV-AU
DO46523	SA505596	OV-AU
DO46366	SA505600	OV-AU
DO46528	SA505608	OV-AU
DO46368	SA505613	OV-AU
DO46368	SA505620	OV-AU
DO46533	SA505621	OV-AU
DO46538	SA505632	OV-AU
DO46370	SA505633	OV-AU
DO46542	SA505646	OV-AU
DO46372	SA505654	OV-AU
DO46542	SA505657	OV-AU
DO46546	SA505662	OV-AU
DO46372	SA505663	OV-AU
DO46551	SA505675	OV-AU
DO46374	SA505676	OV-AU
DO46374	SA505685	OV-AU
DO46556	SA505690	OV-AU
DO46560	SA505701	OV-AU
DO46376	SA505702	OV-AU
DO46376	SA505710	OV-AU
DO46561	SA505711	OV-AU
DO46376	SA505723	OV-AU
DO46566	SA505727	OV-AU
DO46378	SA505730	OV-AU
DO46568	SA505738	OV-AU
DO46378	SA505747	OV-AU
DO46380	SA505750	OV-AU
DO46571	SA505754	OV-AU
DO46380	SA505762	OV-AU
DO46576	SA505768	OV-AU
DO46382	SA505780	OV-AU
DO46581	SA505781	OV-AU
DO46384	SA505795	OV-AU
DO46586	SA505796	OV-AU
DO46386	SA505808	OV-AU
DO46588	SA505809	OV-AU
DO46388	SA505821	OV-AU
DO46591	SA505825	OV-AU
DO46390	SA505835	OV-AU
DO46593	SA505840	OV-AU
DO46593	SA505846	OV-AU
DO46392	SA505850	OV-AU
DO46593	SA505861	OV-AU
DO46394	SA505863	OV-AU
DO46597	SA505872	OV-AU
DO46396	SA505877	OV-AU
DO46602	SA505885	OV-AU
DO46398	SA505889	OV-AU
DO46606	SA505897	OV-AU
DO46400	SA505904	OV-AU
DO46606	SA505906	OV-AU
DO46402	SA505918	OV-AU
DO46611	SA505919	OV-AU
DO46611	SA505930	OV-AU
DO46404	SA505933	OV-AU
DO46408	SA505944	OV-AU
DO46412	SA505950	OV-AU
DO32904	SA506628	PACA-AU
DO32904	SA506631	PACA-AU
DO46744	SA506648	PAEN-AU
DO46765	SA506655	PAEN-AU
DO46745	SA506656	PAEN-AU
DO46767	SA506657	PAEN-AU
DO46769	SA506663	PAEN-AU
DO46747	SA506664	PAEN-AU
DO46771	SA506669	PAEN-AU
DO46749	SA506672	PAEN-AU
DO46751	SA506676	PAEN-AU
DO46773	SA506679	PAEN-AU
DO46753	SA506682	PAEN-AU
DO46777	SA506687	PAEN-AU
DO46755	SA506688	PAEN-AU
DO46779	SA506693	PAEN-AU
DO46757	SA506694	PAEN-AU
DO46781	SA506701	PAEN-AU
DO46759	SA506702	PAEN-AU
DO46761	SA506706	PAEN-AU
DO46783	SA506707	PAEN-AU
DO46763	SA506712	PAEN-AU
DO46785	SA506713	PAEN-AU
DO46795	SA506725	PRAD-CA
DO46796	SA506730	PRAD-CA
DO46787	SA506736	PRAD-CA
DO46788	SA506738	PRAD-CA
DO46789	SA506740	PRAD-CA
DO46790	SA506742	PRAD-CA
DO46792	SA506746	PRAD-CA
DO46793	SA506749	PRAD-CA
DO48520	SA514891	PAEN-AU
DO48539	SA514903	PAEN-AU
DO48545	SA514905	PAEN-AU
DO48541	SA514917	PAEN-AU
DO48553	SA514919	PAEN-AU
DO48554	SA514921	PAEN-AU
DO48573	SA514930	PAEN-AU
DO48578	SA514933	PAEN-AU
DO48577	SA514936	PRAD-UK
DO48581	SA514937	PAEN-AU
DO48577	SA514938	PRAD-UK
DO48577	SA514940	PRAD-UK
DO48577	SA514942	PRAD-UK
DO48574	SA514943	PAEN-AU
DO36221	SA514946	PRAD-UK
DO36221	SA514948	PRAD-UK
DO48557	SA514951	PAEN-AU
DO48580	SA514954	PAEN-AU
DO36221	SA514957	PRAD-UK
DO36221	SA514958	PRAD-UK
DO36221	SA514959	PRAD-UK
DO36223	SA514961	PRAD-UK
DO36223	SA514962	PRAD-UK
DO36223	SA514963	PRAD-UK
DO49105	SA518490	PACA-AU
DO49141	SA518543	PACA-AU
DO49142	SA518546	PACA-AU
DO49145	SA518554	PACA-AU
DO49149	SA518565	PACA-AU
DO49150	SA518567	PACA-AU
DO49151	SA518569	PACA-AU
DO49158	SA518585	PACA-AU
DO49161	SA518592	PACA-AU
DO49074	SA518599	PACA-AU
DO49129	SA518601	PACA-AU
DO49087	SA518611	PACA-AU
DO49135	SA518622	PACA-AU
DO49076	SA518628	PACA-AU
DO49079	SA518632	PACA-AU
DO49080	SA518634	PACA-AU
DO49113	SA518664	PACA-AU
DO49127	SA518680	PACA-AU
DO49133	SA518687	PACA-AU
DO49137	SA518699	PACA-AU
DO49138	SA518703	PACA-AU
DO49078	SA518721	PACA-AU
DO49090	SA518723	PACA-AU
DO49130	SA518734	PACA-AU
DO49172	SA518739	PACA-AU
DO49199	SA518741	PACA-AU
DO49181	SA518748	PACA-AU
DO49178	SA518764	PACA-AU
DO49174	SA518776	PACA-AU
DO49175	SA518778	PACA-AU
DO49195	SA518785	PACA-AU
DO49196	SA518787	PACA-AU
DO49198	SA518789	PACA-AU
DO49183	SA518804	PACA-AU
DO49184	SA518808	PACA-AU
DO49193	SA518816	PACA-AU
DO49201	SA518823	PACA-AU
DO49204	SA518850	PACA-AU
DO49185	SA518853	PACA-AU
DO49168	SA518866	PACA-AU
DO49166	SA518876	PACA-AU
DO34336	SA528671	PACA-AU
DO33488	SA528674	PACA-AU
DO33168	SA528682	PACA-AU
DO34728	SA528708	PACA-AU
DO32887	SA528732	PACA-AU
DO33496	SA528738	PACA-AU
DO34680	SA528740	PACA-AU
DO34504	SA528745	PACA-AU
DO35009	SA528752	PACA-AU
DO34720	SA528754	PACA-AU
DO34640	SA528760	PACA-AU
DO50305	SA528779	PAEN-AU
DO50524	SA529003	BOCA-FR
DO50481	SA529005	BOCA-FR
DO50573	SA529009	BOCA-FR
DO50568	SA529012	BOCA-FR
DO50612	SA529013	BOCA-FR
DO50499	SA529018	BOCA-FR
DO50514	SA529020	BOCA-FR
DO50636	SA529023	BOCA-FR
DO50545	SA529027	BOCA-FR
DO50591	SA529028	BOCA-FR
DO50609	SA529033	BOCA-FR
DO50526	SA529034	BOCA-FR
DO50615	SA529039	BOCA-FR
DO50501	SA529040	BOCA-FR
DO50497	SA529045	BOCA-FR
DO50516	SA529046	BOCA-FR
DO50646	SA529051	BOCA-FR
DO50628	SA529052	BOCA-FR
DO50621	SA529057	BOCA-FR
DO50607	SA529058	BOCA-FR
DO50466	SA529063	BOCA-FR
DO50487	SA529064	BOCA-FR
DO50564	SA529069	BOCA-FR
DO50472	SA529070	BOCA-FR
DO50644	SA529075	BOCA-FR
DO50553	SA529076	BOCA-FR
DO50489	SA529081	BOCA-FR
DO50586	SA529082	BOCA-FR
DO50518	SA529087	BOCA-FR
DO50461	SA529093	BOCA-FR
DO50547	SA529095	BOCA-FR
DO50459	SA529099	BOCA-FR
DO50565	SA529101	BOCA-FR
DO50485	SA529105	BOCA-FR
DO50539	SA529107	BOCA-FR
DO50562	SA529111	BOCA-FR
DO50633	SA529113	BOCA-FR
DO50531	SA529117	BOCA-FR
DO50513	SA529119	BOCA-FR
DO50618	SA529123	BOCA-FR
DO50503	SA529125	BOCA-FR
DO50495	SA529128	BOCA-FR
DO50604	SA529133	BOCA-FR
DO50588	SA529134	BOCA-FR
DO50542	SA529139	BOCA-FR
DO50561	SA529140	BOCA-FR
DO50551	SA529145	BOCA-FR
DO50567	SA529146	BOCA-FR
DO50557	SA529151	BOCA-FR
DO50537	SA529152	BOCA-FR
DO50476	SA529157	BOCA-FR
DO50581	SA529158	BOCA-FR
DO50534	SA529162	BOCA-FR
DO50572	SA529163	BOCA-FR
DO50594	SA529167	BOCA-FR
DO50584	SA529169	BOCA-FR
DO50511	SA529173	BOCA-FR
DO50474	SA529175	BOCA-FR
DO50464	SA529179	BOCA-FR
DO50630	SA529181	BOCA-FR
DO50575	SA529184	BOCA-FR
DO50623	SA529188	BOCA-FR
DO50530	SA529190	BOCA-FR
DO50550	SA529194	BOCA-FR
DO50543	SA529196	BOCA-FR
DO50549	SA529200	BOCA-FR
DO50462	SA529202	BOCA-FR
DO50460	SA529207	BOCA-FR
DO50468	SA529208	BOCA-FR
DO50465	SA529213	BOCA-FR
DO50528	SA529214	BOCA-FR
DO50579	SA529218	BOCA-FR
DO50483	SA529220	BOCA-FR
DO50509	SA529224	BOCA-FR
DO50522	SA529225	BOCA-FR
DO50470	SA529229	BOCA-FR
DO50541	SA529232	BOCA-FR
DO50570	SA529234	BOCA-FR
DO50638	SA529238	BOCA-FR
DO50491	SA529240	BOCA-FR
DO50479	SA529245	BOCA-FR
DO50505	SA529246	BOCA-FR
DO50625	SA529251	BOCA-FR
DO50577	SA529252	BOCA-FR
DO50533	SA529257	BOCA-FR
DO50571	SA529259	BOCA-FR
DO50599	SA529262	BOCA-FR
DO50536	SA529267	BOCA-FR
DO50507	SA529268	BOCA-FR
DO50555	SA529271	BOCA-FR
DO50544	SA529273	BOCA-FR
DO50463	SA529275	BOCA-FR
DO50641	SA529277	BOCA-FR
DO50493	SA529279	BOCA-FR
DO50559	SA529281	BOCA-FR
DO50520	SA529283	BOCA-FR
DO50597	SA529285	BOCA-FR
DO51044	SA530426	PRAD-CA
DO51045	SA530428	PRAD-CA
DO51046	SA530430	PRAD-CA
DO51047	SA530432	PRAD-CA
DO51048	SA530434	PRAD-CA
DO51049	SA530436	PRAD-CA
DO51050	SA530438	PRAD-CA
DO51051	SA530440	PRAD-CA
DO51052	SA530442	PRAD-CA
DO51053	SA530444	PRAD-CA
DO51054	SA530446	PRAD-CA
DO51055	SA530448	PRAD-CA
DO51056	SA530450	PRAD-CA
DO51057	SA530452	PRAD-CA
DO51058	SA530454	PRAD-CA
DO51059	SA530456	PRAD-CA
DO51060	SA530458	PRAD-CA
DO51061	SA530460	PRAD-CA
DO51062	SA530462	PRAD-CA
DO51063	SA530464	PRAD-CA
DO51064	SA530466	PRAD-CA
DO51097	SA530468	PRAD-CA
DO51098	SA530470	PRAD-CA
DO51065	SA530472	PRAD-CA
DO51099	SA530473	PRAD-CA
DO51066	SA530475	PRAD-CA
DO51100	SA530478	PRAD-CA
DO51067	SA530479	PRAD-CA
DO51101	SA530482	PRAD-CA
DO51068	SA530483	PRAD-CA
DO51102	SA530485	PRAD-CA
DO51103	SA530488	PRAD-CA
DO51069	SA530489	PRAD-CA
DO51104	SA530492	PRAD-CA
DO51070	SA530493	PRAD-CA
DO51105	SA530496	PRAD-CA
DO51071	SA530498	PRAD-CA
DO51106	SA530500	PRAD-CA
DO51072	SA530502	PRAD-CA
DO51107	SA530503	PRAD-CA
DO51073	SA530506	PRAD-CA
DO51108	SA530507	PRAD-CA
DO51074	SA530509	PRAD-CA
DO51109	SA530512	PRAD-CA
DO51075	SA530514	PRAD-CA
DO51110	SA530515	PRAD-CA
DO51076	SA530518	PRAD-CA
DO51111	SA530519	PRAD-CA
DO51077	SA530521	PRAD-CA
DO51112	SA530524	PRAD-CA
DO51078	SA530526	PRAD-CA
DO51113	SA530527	PRAD-CA
DO51079	SA530530	PRAD-CA
DO51114	SA530532	PRAD-CA
DO51080	SA530533	PRAD-CA
DO51115	SA530535	PRAD-CA
DO51081	SA530538	PRAD-CA
DO51116	SA530539	PRAD-CA
DO51117	SA530542	PRAD-CA
DO51082	SA530543	PRAD-CA
DO51118	SA530546	PRAD-CA
DO51083	SA530547	PRAD-CA
DO51119	SA530550	PRAD-CA
DO51084	SA530551	PRAD-CA
DO51120	SA530553	PRAD-CA
DO51085	SA530556	PRAD-CA
DO51121	SA530558	PRAD-CA
DO51086	SA530559	PRAD-CA
DO51122	SA530562	PRAD-CA
DO51087	SA530563	PRAD-CA
DO51123	SA530566	PRAD-CA
DO51088	SA530567	PRAD-CA
DO51124	SA530570	PRAD-CA
DO51089	SA530571	PRAD-CA
DO51125	SA530574	PRAD-CA
DO51090	SA530575	PRAD-CA
DO51126	SA530578	PRAD-CA
DO51091	SA530579	PRAD-CA
DO51092	SA530582	PRAD-CA
DO51127	SA530583	PRAD-CA
DO51093	SA530586	PRAD-CA
DO51128	SA530587	PRAD-CA
DO51129	SA530590	PRAD-CA
DO51094	SA530591	PRAD-CA
DO51130	SA530594	PRAD-CA
DO51095	SA530595	PRAD-CA
DO51131	SA530598	PRAD-CA
DO51096	SA530599	PRAD-CA
DO51132	SA530602	PRAD-CA
DO51133	SA530604	PRAD-CA
DO51134	SA530606	PRAD-CA
DO51135	SA530608	PRAD-CA
DO51137	SA530612	PRAD-CA
DO51138	SA530614	PRAD-CA
DO51139	SA530616	PRAD-CA
DO51140	SA530618	PRAD-CA
DO51141	SA530620	PRAD-CA
DO51142	SA530622	PRAD-CA
DO51143	SA530624	PRAD-CA
DO51144	SA530626	PRAD-CA
DO51145	SA530628	PRAD-CA
DO51146	SA530630	PRAD-CA
DO51147	SA530632	PRAD-CA
DO51148	SA530634	PRAD-CA
DO51149	SA530636	PRAD-CA
DO51150	SA530638	PRAD-CA
DO51151	SA530640	PRAD-CA
DO51152	SA530642	PRAD-CA
DO51153	SA530644	PRAD-CA
DO51154	SA530646	PRAD-CA
DO51155	SA530648	PRAD-CA
DO51156	SA530650	PRAD-CA
DO51157	SA530652	PRAD-CA
DO51158	SA530654	PRAD-CA
DO51159	SA530656	PRAD-CA
DO51169	SA530670	PAEN-AU
DO51170	SA530672	PAEN-AU
DO51171	SA530674	PAEN-AU
DO51172	SA530676	PAEN-AU
DO51173	SA530678	PAEN-AU
DO51174	SA530680	PAEN-AU
DO51175	SA530682	PAEN-AU
DO51176	SA530684	PAEN-AU
DO51177	SA530686	PAEN-AU
DO51178	SA530688	PAEN-AU
DO51179	SA530690	PAEN-AU
DO51180	SA530692	PAEN-AU
DO51181	SA530694	PAEN-AU
DO51182	SA530696	PAEN-AU
DO51184	SA530698	PAEN-AU
DO51185	SA530700	PAEN-AU
DO51187	SA530702	PAEN-AU
DO51958	SA538862	PRAD-UK
DO51953	SA538863	PRAD-UK
DO51959	SA538864	PRAD-UK
DO51953	SA538867	PRAD-UK
DO51953	SA538868	PRAD-UK
DO51959	SA538869	PRAD-UK
DO51959	SA538870	PRAD-UK
DO51953	SA538871	PRAD-UK
DO51960	SA538872	PRAD-UK
DO51954	SA538873	PRAD-UK
DO51960	SA538876	PRAD-UK
DO51954	SA538877	PRAD-UK
DO51954	SA538878	PRAD-UK
DO51960	SA538879	PRAD-UK
DO51960	SA538880	PRAD-UK
DO51954	SA538881	PRAD-UK
DO51962	SA538882	PRAD-UK
DO51954	SA538884	PRAD-UK
DO51962	SA538885	PRAD-UK
DO51954	SA538886	PRAD-UK
DO51954	SA538887	PRAD-UK
DO51962	SA538888	PRAD-UK
DO51954	SA538889	PRAD-UK
DO51962	SA538890	PRAD-UK
DO51954	SA538891	PRAD-UK
DO51964	SA538892	PRAD-UK
DO51954	SA538893	PRAD-UK
DO51955	SA538895	PRAD-UK
DO51964	SA538896	PRAD-UK
DO51964	SA538898	PRAD-UK
DO51955	SA538899	PRAD-UK
DO51964	SA538900	PRAD-UK
DO51956	SA538901	PRAD-UK
DO51964	SA538903	PRAD-UK
DO51964	SA538904	PRAD-UK
DO51956	SA538905	PRAD-UK
DO51964	SA538906	PRAD-UK
DO51964	SA538907	PRAD-UK
DO51956	SA538908	PRAD-UK
DO51964	SA538909	PRAD-UK
DO51956	SA538910	PRAD-UK
DO51965	SA538911	PRAD-UK
DO51956	SA538912	PRAD-UK
DO51958	SA538914	PRAD-UK
DO51965	SA538915	PRAD-UK
DO51958	SA538917	PRAD-UK
DO51965	SA538918	PRAD-UK
DO51958	SA538919	PRAD-UK
DO51965	SA538920	PRAD-UK
DO51958	SA538921	PRAD-UK
DO51965	SA538922	PRAD-UK
DO52120	SA539989	PACA-IT
DO52142	SA539991	PACA-IT
DO52122	SA539992	PACA-IT
DO52143	SA539995	PACA-IT
DO52123	SA539996	PACA-IT
DO52144	SA539999	PACA-IT
DO52124	SA540000	PACA-IT
DO52146	SA540003	PACA-IT
DO52125	SA540005	PACA-IT
DO52147	SA540006	PACA-IT
DO52126	SA540008	PACA-IT
DO52148	SA540011	PACA-IT
DO52127	SA540012	PACA-IT
DO52128	SA540015	PACA-IT
DO52149	SA540016	PACA-IT
DO52129	SA540019	PACA-IT
DO52150	SA540020	PACA-IT
DO52151	SA540023	PACA-IT
DO52131	SA540024	PACA-IT
DO52132	SA540027	PACA-IT
DO52152	SA540029	PACA-IT
DO52134	SA540030	PACA-IT
DO52153	SA540033	PACA-IT
DO52135	SA540034	PACA-IT
DO52154	SA540037	PACA-IT
DO52136	SA540038	PACA-IT
DO52137	SA540041	PACA-IT
DO52155	SA540042	PACA-IT
DO52156	SA540045	PACA-IT
DO52139	SA540046	PACA-IT
DO52158	SA540049	PACA-IT
DO52140	SA540050	PACA-IT
DO52159	SA540053	PACA-IT
DO52141	SA540054	PACA-IT
DO52161	SA540056	PACA-IT
DO52162	SA540058	PACA-IT
DO52164	SA540060	PACA-IT
DO218906	SA545450	SKCA-BR
DO218908	SA545452	SKCA-BR
DO218910	SA545454	SKCA-BR
DO218912	SA545456	SKCA-BR
DO218914	SA545458	SKCA-BR
DO218841	SA545467	SKCA-BR
DO218842	SA545469	SKCA-BR
DO218843	SA545471	SKCA-BR
DO218844	SA545473	SKCA-BR
DO218845	SA545475	SKCA-BR
DO218846	SA545477	SKCA-BR
DO218847	SA545479	SKCA-BR
DO218848	SA545481	SKCA-BR
DO218849	SA545483	SKCA-BR
DO218851	SA545487	SKCA-BR
DO218852	SA545489	SKCA-BR
DO218853	SA545491	SKCA-BR
DO218854	SA545493	SKCA-BR
DO218855	SA545495	SKCA-BR
DO218856	SA545497	SKCA-BR
DO218857	SA545499	SKCA-BR
DO218858	SA545501	SKCA-BR
DO218859	SA545503	SKCA-BR
DO218860	SA545505	SKCA-BR
DO218861	SA545507	SKCA-BR
DO218862	SA545509	SKCA-BR
DO218864	SA545513	SKCA-BR
DO218866	SA545515	SKCA-BR
DO218868	SA545517	SKCA-BR
DO218870	SA545519	SKCA-BR
DO218872	SA545521	SKCA-BR
DO218874	SA545523	SKCA-BR
DO218876	SA545525	SKCA-BR
DO218878	SA545527	SKCA-BR
DO218880	SA545529	SKCA-BR
DO218882	SA545531	SKCA-BR
DO218884	SA545533	SKCA-BR
DO218886	SA545535	SKCA-BR
DO218888	SA545537	SKCA-BR
DO218890	SA545539	SKCA-BR
DO218892	SA545541	SKCA-BR
DO218894	SA545543	SKCA-BR
DO218896	SA545545	SKCA-BR
DO218898	SA545547	SKCA-BR
DO218900	SA545549	SKCA-BR
DO218902	SA545551	SKCA-BR
DO218904	SA545553	SKCA-BR
DO219871	SA552995	SKCA-BR
DO219872	SA552996	SKCA-BR
DO219873	SA552997	SKCA-BR
DO219874	SA552998	SKCA-BR
DO219875	SA552999	SKCA-BR
DO219876	SA553000	SKCA-BR
DO219877	SA553001	SKCA-BR
DO219878	SA553002	SKCA-BR
DO219879	SA553003	SKCA-BR
DO219880	SA553004	SKCA-BR
DO219881	SA553005	SKCA-BR
DO219883	SA553007	SKCA-BR
DO48577	SA558563	PRAD-UK

## Sheet: 1000Genomes.donor.list
#	Child	Paternal	Maternal	Family_ID	Individual_ID	Paternal_ID	Maternal_ID	Gender	Population
1	HG00405_lcl	HG00403_lcl	HG00404_lcl	SH001	HG00405	HG00403	HG00404	F	CHS
2	HG00408_lcl	HG00406_lcl	HG00407_lcl	SH002	HG00408	HG00406	HG00407	F	CHS
3	HG00423_lcl	HG00421_lcl	HG00422_lcl	SH007	HG00423	HG00421	HG00422	F	CHS
4	HG00438_lcl	HG00436_lcl	HG00437_lcl	SH012	HG00438	HG00436	HG00437	F	CHS
5	HG00444_lcl	HG00442_lcl	HG00443_lcl	SH014	HG00444	HG00442	HG00443	M	CHS
6	HG00450_lcl	HG00448_lcl	HG00449_lcl	SH016	HG00450	HG00448	HG00449	F	CHS
7	HG00465_lcl	HG00463_lcl	HG00464_lcl	SH021	HG00465	HG00463	HG00464	M	CHS
8	HG00474_lcl	HG00472_lcl	HG00473_lcl	SH024	HG00474	HG00472	HG00473	M	CHS
9	HG00477_lcl	HG00475_lcl	HG00476_lcl	SH025	HG00477	HG00475	HG00476	M	CHS
10	HG00480_lcl	HG00478_lcl	HG00479_lcl	SH026	HG00480	HG00478	HG00479	M	CHS
11	HG00532_lcl	HG00530_lcl	HG00531_lcl	SH038	HG00532	HG00530	HG00531	M	CHS
12	HG00535_lcl	HG00533_lcl	HG00534_lcl	SH039	HG00535	HG00533	HG00534	M	CHS
13	HG00538_lcl	HG00536_lcl	HG00537_lcl	SH040	HG00538	HG00536	HG00537	M	CHS
14	HG00544_lcl	HG00542_lcl	HG00543_lcl	SH042	HG00544	HG00542	HG00543	F	CHS
15	HG00558_lcl	HG00556_lcl	HG00557_lcl	SH045	HG00558	HG00556	HG00557	F	CHS
16	HG00561_lcl	HG00559_lcl	HG00560_lcl	SH046	HG00561	HG00559	HG00560	F	CHS
17	HG00591_lcl	HG00589_lcl	HG00590_lcl	SH056	HG00591	HG00589	HG00590	M	CHS
18	HG00594_lcl	HG00592_lcl	HG00593_lcl	SH057	HG00594	HG00592	HG00593	M	CHS
19	HG00609_lcl	HG00607_lcl	HG00608_lcl	SH062	HG00609	HG00607	HG00608	M	CHS
20	HG00612_lcl	HG00610_lcl	HG00611_lcl	SH063	HG00612	HG00610	HG00611	F	CHS
21	HG00615_lcl	HG00613_lcl	HG00614_lcl	SH064	HG00615	HG00613	HG00614	F	CHS
22	HG00621_lcl	HG00619_lcl	HG00620_lcl	SH066	HG00621	HG00619	HG00620	M	CHS
23	HG00627_lcl	HG00625_lcl	HG00626_lcl	SH068	HG00627	HG00625	HG00626	M	CHS
24	HG00630_lcl	HG00628_lcl	HG00629_lcl	SH069	HG00630	HG00628	HG00629	M	CHS
25	HG00652_lcl	HG00650_lcl	HG00651_lcl	SH072	HG00652	HG00650	HG00651	F	CHS
26	HG00655_lcl	HG00653_lcl	HG00654_lcl	SH073	HG00655	HG00653	HG00654	F	CHS
27	HG00664_lcl	HG00662_lcl	HG00663_lcl	SH076	HG00664	HG00662	HG00663	M	CHS
28	HG00673_lcl	HG00671_lcl	HG00672_lcl	SH079	HG00673	HG00671	HG00672	M	CHS
29	HG00685_lcl	HG00683_lcl	HG00684_lcl	SH083	HG00685	HG00683	HG00684	M	CHS
30	HG00691_lcl	HG00689_lcl	HG00690_lcl	SH085	HG00691	HG00689	HG00690	M	CHS
31	HG00694_lcl	HG00692_lcl	HG00693_lcl	SH086	HG00694	HG00692	HG00693	M	CHS
32	HG00733_lcl	HG00731_blood	HG00732_blood	PR05	HG00733	HG00731	HG00732	F	PUR
33	HG01567_blood	HG01565_blood	HG01566_blood	PEL001	HG01567	HG01565	HG01566	F	PEL
34	HG01573_blood	HG01571_blood	HG01572_blood	PEL003	HG01573	HG01571	HG01572	F	PEL
35	HG01579_blood	HG01577_blood	HG01578_blood	PEL005	HG01579	HG01577	HG01578	M	PEL
36	HG01898_blood	HG01892_blood	HG01893_blood	PEL007	HG01898	HG01892	HG01893	F	PEL
37	HG01919_blood	HG01917_blood	HG01918_blood	PEL006	HG01919	HG01917	HG01918	F	PEL
38	HG01925_blood	HG01923_blood	HG01924_blood	PEL010	HG01925	HG01923	HG01924	F	PEL
39	HG01928_blood	HG01926_blood	HG01927_blood	PEL011	HG01928	HG01926	HG01927	M	PEL
40	HG01934_blood	HG01932_blood	HG01933_blood	PEL013	HG01934	HG01932	HG01933	M	PEL
41	HG01937_blood	HG01935_blood	HG01936_blood	PEL014	HG01937	HG01935	HG01936	M	PEL
42	HG01940_blood	HG01938_blood	HG01939_blood	PEL015	HG01940	HG01938	HG01939	F	PEL
43	HG01943_blood	HG01941_blood	HG01942_blood	PEL016	HG01943	HG01941	HG01942	M	PEL
44	HG01946_blood	HG01944_blood	HG01945_blood	PEL017	HG01946	HG01944	HG01945	M	PEL
45	HG01952_blood	HG01950_blood	HG01951_blood	PEL019	HG01952	HG01950	HG01951	M	PEL
46	HG01955_blood	HG01953_blood	HG01954_blood	PEL020	HG01955	HG01953	HG01954	F	PEL
47	HG01969_blood	HG01967_blood	HG01968_blood	PEL023	HG01969	HG01967	HG01968	F	PEL
48	HG01972_blood	HG01970_blood	HG01971_blood	PEL024	HG01972	HG01970	HG01971	F	PEL
49	HG01975_blood	HG01974_blood	HG01973_blood	PEL25	HG01975	HG01974	HG01973	F	PEL
50	HG01978_blood	HG01977_blood	HG01976_blood	PEL26	HG01978	HG01977	HG01976	F	PEL
51	HG01981_blood	HG01979_blood	HG01980_blood	PEL27	HG01981	HG01979	HG01980	F	PEL
52	HG01993_blood	HG01991_blood	HG01992_blood	PEL29	HG01993	HG01991	HG01992	F	PEL
53	HG01998_blood	HG02008_blood	HG01997_blood	PEL31	HG01998	HG02008	HG01997	M	PEL
54	HG02024_blood	HG02026_blood	HG02025_blood	VN049	HG02024	HG02026	HG02025	F	KHV
55	HG02091_blood	HG02090_blood	HG02089_blood	PEL35	HG02091	HG02090	HG02089	F	PEL
56	HG02106_blood	HG02104_blood	HG02105_blood	PEL38	HG02106	HG02104	HG02105	F	PEL
57	HG02148_blood	HG02146_blood	HG02147_blood	PEL39	HG02148	HG02146	HG02147	F	PEL
58	HG02261_blood	HG02259_blood	HG02260_blood	PEL42	HG02261	HG02259	HG02260	M	PEL
59	HG02273_blood	HG02271_blood	HG02272_blood	PEL46	HG02273	HG02271	HG02272	F	PEL
60	HG02279_blood	HG02277_blood	HG02278_blood	PEL48	HG02279	HG02277	HG02278	M	PEL
61	HG02287_blood	HG02285_blood	HG02286_blood	PEL49	HG02287	HG02285	HG02286	F	PEL
62	HG02293_blood	HG02291_blood	HG02292_blood	PEL51	HG02293	HG02291	HG02292	F	PEL
63	HG02303_blood	HG02302_blood	HG02301_blood	PEL53	HG02303	HG02302	HG02301	F	PEL
64	HG02492_blood	HG02490_blood	HG02491_blood	PK06	HG02492	HG02490	HG02491	M	PJL
65	HG02602_blood	HG02600_blood	HG02601_blood	PK09	HG02602	HG02600	HG02601	M	PJL
66	HG02605_blood	HG02603_blood	HG02604_blood	PK10	HG02605	HG02603	HG02604	F	PJL
67	HG02656_blood	HG02654_blood	HG02655_blood	PK13	HG02656	HG02654	HG02655	M	PJL
68	HG02659_blood	HG02657_blood	HG02658_blood	PK14	HG02659	HG02657	HG02658	F	PJL
69	HG02662_blood	HG02660_blood	HG02661_blood	PK15	HG02662	HG02660	HG02661	F	PJL
70	HG02686_blood	HG02684_blood	HG02685_blood	PK17	HG02686	HG02684	HG02685	M	PJL
71	HG02689_blood	HG02687_blood	HG02688_blood	PK18	HG02689	HG02687	HG02688	M	PJL
72	HG02698_blood	HG02696_blood	HG02697_blood	PK21	HG02698	HG02696	HG02697	M	PJL
73	HG02726_blood	HG02724_blood	HG02725_blood	PK23	HG02726	HG02724	HG02725	F	PJL
74	HG02729_blood	HG02727_blood	HG02728_blood	PK24	HG02729	HG02727	HG02728	M	PJL
75	HG02735_blood	HG02733_blood	HG02734_blood	PK26	HG02735	HG02733	HG02734	M	PJL
76	HG02785_blood	HG02783_blood	HG02784_blood	PK31	HG02785	HG02783	HG02784	F	PJL
77	HG02791_blood	HG02789_blood	HG02790_blood	PK33	HG02791	HG02789	HG02790	M	PJL
78	HG03239_blood	HG03237_blood	HG03238_blood	PK41	HG03239	HG03237	HG03238	F	PJL
79	NA07029_lcl	NA06994_lcl	NA07000_lcl	1340	NA07029	NA06994	NA07000	M	CEU
80	NA07349_lcl	NA07347_lcl	NA07346_lcl	1345	NA07349	NA07347	NA07346	M	CEU
81	NA10831_lcl	NA12155_lcl	NA12156_lcl	1408	NA10831	NA12155	NA12156	F	CEU
82	NA10837_lcl	NA12272_lcl	NA12273_lcl	1418	NA10837	NA12272	NA12273	M	CEU
83	NA10838_lcl	NA12003_lcl	NA12004_lcl	1420	NA10838	NA12003	NA12004	M	CEU
84	NA10839_lcl	NA12005_lcl	NA12006_lcl	1420	NA10839	NA12005	NA12006	F	CEU
85	NA10840_lcl	NA12286_lcl	NA12287_lcl	1421	NA10840	NA12286	NA12287	F	CEU
86	NA10843_lcl	NA11919_lcl	NA11920_lcl	1423	NA10843	NA11919	NA11920	F	CEU
87	NA10845_lcl	NA11930_lcl	NA11931_lcl	1424	NA10845	NA11930	NA11931	M	CEU
88	NA10852_lcl	NA12045_lcl	NA12046_lcl	1346	NA10852	NA12045	NA12046	F	CEU
89	NA10855_lcl	NA11831_lcl	NA11832_lcl	1350	NA10855	NA11831	NA11832	F	CEU
90	NA10856_lcl	NA11829_lcl	NA11830_lcl	1350	NA10856	NA11829	NA11830	M	CEU
91	NA10861_lcl	NA11994_lcl	NA11995_lcl	1362	NA10861	NA11994	NA11995	F	CEU
92	NA10864_lcl	NA11893_lcl	NA11894_lcl	1377	NA10864	NA11893	NA11894	F	CEU
93	NA12329_lcl	NA06984_lcl	NA06989_lcl	1328	NA12329	NA06984	NA06989	F	CEU
94	NA12335_lcl	NA12340_lcl	NA12341_lcl	1330	NA12335	NA12340	NA12341	M	CEU
95	NA12344_lcl	NA12347_lcl	NA12348_lcl	13281	NA12344	NA12347	NA12348	M	CEU
96	NA12376_lcl	NA12546_lcl	NA12489_lcl	1353	NA12376	NA12546	NA12489	F	CEU
97	NA12386_lcl	NA12399_lcl	NA12400_lcl	1354	NA12386	NA12399	NA12400	F	CEU
98	NA12485_lcl	NA12413_lcl	NA12414_lcl	1355	NA12485	NA12413	NA12414	M	CEU
99	NA12707_lcl	NA12716_lcl	NA12717_lcl	1358	NA12707	NA12716	NA12717	M	CEU
100	NA12740_lcl	NA12750_lcl	NA12751_lcl	1444	NA12740	NA12750	NA12751	F	CEU
101	NA12752_lcl	NA12760_lcl	NA12761_lcl	1447	NA12752	NA12760	NA12761	M	CEU
102	NA12753_lcl	NA12762_lcl	NA12763_lcl	1447	NA12753	NA12762	NA12763	F	CEU
103	NA12766_lcl	NA12775_lcl	NA12776_lcl	1451	NA12766	NA12775	NA12776	M	CEU
104	NA12767_lcl	NA12777_lcl	NA12778_lcl	1451	NA12767	NA12777	NA12778	F	CEU
105	NA12801_lcl	NA12812_lcl	NA12813_lcl	1454	NA12801	NA12812	NA12813	M	CEU
106	NA12802_lcl	NA12814_lcl	NA12815_lcl	1454	NA12802	NA12814	NA12815	F	CEU
107	NA12817_lcl	NA12827_lcl	NA12828_lcl	1456	NA12817	NA12827	NA12828	M	CEU
108	NA12818_lcl	NA12829_lcl	NA12830_lcl	1456	NA12818	NA12829	NA12830	F	CEU
109	NA12832_lcl	NA12842_lcl	NA12843_lcl	1458	NA12832	NA12842	NA12843	F	CEU
110	NA12864_lcl	NA12872_lcl	NA12873_lcl	1459	NA12864	NA12872	NA12873	M	CEU
111	NA18497_lcl	NA18498_lcl	NA18499_lcl	Y003	NA18497	NA18498	NA18499	M	YRI
112	NA18500_lcl	NA18501_lcl	NA18502_lcl	Y004	NA18500	NA18501	NA18502	M	YRI
113	NA18503_lcl	NA18504_lcl	NA18505_lcl	Y005	NA18503	NA18504	NA18505	M	YRI
114	NA18506_buffy	NA18507_buffy	NA18508_buffy	Y009	NA18506	NA18507	NA18508	M	YRI
115	NA18872_lcl	NA18871_lcl	NA18870_lcl	Y017	NA18872	NA18871	NA18870	M	YRI
116	NA18930_buffy	NA18917_buffy	NA18916_buffy	Y030	NA18930	NA18917	NA18916	F	YRI
117	NA18935_buffy	NA18934_buffy	NA18933_buffy	Y036	NA18935	NA18934	NA18933	M	YRI
118	NA19115_buffy	NA19113_buffy	NA19114_buffy	Y079	NA19115	NA19113	NA19114	F	YRI
119	NA19139_lcl	NA19138_lcl	NA19137_lcl	Y043	NA19139	NA19138	NA19137	M	YRI
120	NA19145_buffy	NA19144_buffy	NA19143_buffy	Y074	NA19145	NA19144	NA19143	M	YRI
121	NA19148_buffy	NA19146_buffy	NA19147_buffy	Y075	NA19148	NA19146	NA19147	F	YRI
122	NA19154_buffy	NA19153_buffy	NA19152_buffy	Y072	NA19154	NA19153	NA19152	M	YRI
123	NA19161_buffy	NA19160_buffy	NA19159_buffy	Y056	NA19161	NA19160	NA19159	M	YRI
124	NA19173_buffy	NA19171_buffy	NA19172_buffy	Y047	NA19173	NA19171	NA19172	M	YRI
125	NA19174_buffy	NA19117_buffy	NA19118_buffy	Y100	NA19174	NA19117	NA19118	M	YRI
126	NA19191_buffy	NA19189_buffy	NA19190_buffy	Y111	NA19191	NA19189	NA19190	M	YRI
127	NA19202_lcl	NA19200_lcl	NA19201_lcl	Y045	NA19202	NA19200	NA19201	F	YRI
128	NA19240_lcl	NA19239_lcl	NA19238_lcl	Y117	NA19240	NA19239	NA19238	F	YRI
129	NA19258_buffy	NA19256_buffy	NA19257_buffy	Y092	NA19258	NA19256	NA19257	M	YRI
